# Supplementary material for: The Synthesis of a Bis(thiosemicarbazone) Macrocyclic Ligand and the Mn(II), Co(II), Zn(II) and 68Ga(III) Complexes
Source: Molecules. 2021 Jun 15;26(12):3646. doi: 10.3390/molecules26123646 (PMC8232287; doi:10.3390/molecules26123646)
Supplement: Supplementary file 1 [file molecules-26-03646-s001.zip]

Archive with 1 entries (1 files):
- molecules-1249066-SI.pdf
